# Supplementary material for: Alien Domains Shaped the Modular Structure of Plant NLR Proteins
Source: Genome Biol Evol. 2019 Nov 15;11(12):3466–77. doi: 10.1093/gbe/evz248 (PMC7145615; doi:10.1093/gbe/evz248)
Supplement: evz248_Supplementary_Data [file evz248_supplementary_data.zip]

Archive with 3 entries (3 files):
- Andolfo_R2_Legends_Supplementary-materials.docx
- Supplementary Figures_5Novembre2019.pptx
- Supplementary_Tables_5Novembre2019.xlsx
