# Supplementary material for: Alien Domains Shaped the Modular Structure of Plant NLR Proteins
Source: Genome Biol Evol. 2019 Nov 15;11(12):3466–77. doi: 10.1093/gbe/evz248 (PMC7145615; doi:10.1093/gbe/evz248)
Supplement: evz248_Supplementary_Data [file evz248_supplementary_data.zip › Supplementary_Tables_5Novembre2019.xlsx]

## Sheet: S. Table 1 
S. table 1. List of protein sequences websites.
Taxon	Fasta_File_Name	Link
Chloroflexus aurantiacus	pfamsite	ftp://ftp.ncbi.nlm.nih.gov/genomes/genbank/bacteria/Chloroflexus_aurantiacus/
Clostridium cellulovorans	pfamsite	ftp://ftp.ncbi.nlm.nih.gov/genomes/genbank/bacteria/Clostridium_cellulovorans/
Chondrus crispus	Chondrus_crispus.ASM35022v2.31.pep.all.fa	http://ftp.gramene.org/CURRENT_RELEASE/data/fasta/plants_rhodophyta1_collection/
Chloroherpeton thalassium	pfamsite	ftp://ftp.ncbi.nlm.nih.gov/genomes/genbank/bacteria/Chloroherpeton_thalassium
Ectocarpus siliculosus	EctsiV220150729140000.prot	https://bioinformatics.psb.ugent.be/gdb/ectocarpus/
Galdieria sulphuraria	Galdieria_sulphuraria.ASM34128v1.31.pep.all.fa	http://ftp.gramene.org/CURRENT_RELEASE/data/fasta/plants_rhodophyta1_collection/
Methanosarcina mazei	GCA_000007065.1_ASM706v1_protein.faa	ftp://ftp.ncbi.nlm.nih.gov/genomes/genbank/bacteria/Methanosarcina_mazei

## Sheet: S.Table 2
S. table 2. List of 41 sequenced genomes used in this study. For each species the NB-encoding gene number, species-code and the taxon were reported.
Taxon (N.)	Specie	NB-encoding genes (N.)	Species-Code	Taxon
1	Chloroflexus aurantiacus	1	Cau	Bacteria
2	Chloroherpeton thalassium	2	Cth
3	Clostridium cellulovorans	2	Cce
4	Nostoc punctiforme PCC 73102	15	Npu
5	Thauera aminoaromatica S2	1	Tam
6	Gloeobacter violaceus	8	Gvi
7	Bradyrhizobium diazoefficiens	1	Bdi
8	Rhodopirellula baltica	1	Rba
9	Leptospira interrogans	0	Lin
10	Bacteroides thetaiotaomicron	0	Bth
11	Synechocystis sp	0	Ssp
12	Bacillus subtilis	0	Bsu
13	Mycobacterium tuberculosis	0	Mtu
14	Korarchaeum cryptofilum	0	Kcr
15	Sulfolobus solfataricus	0	Sso
16	Geobacter sulfurreducens	0	Gsu
17	Escherichia coli	0	Eco
18	Thermodesulfovibrio	0	The
19	Aquifex aeolicus	0	Aae
20	Methanocaldococcus jannaschii	0	Mja
21	Chlamydia trachomatis	0	Ctr
22	Thermococcus kodakarensis	0	Tko
23	Halobacterium salinarum	0	Hsa
24	Spolyrhiza	0	Spo
25	Methanosarcina mazei GO1	1	Mma	Archaea
26	Cyanophora paradoxa	70	Cpar	Glaucophyte
27	Chondrus crispus	61	Ccr	Rhodophyta
28	Galdieria sulphuraria	5	Gsu
29	Ectocarpus siliculosus	36	Esi	Phaeophyta
30	Chlamydomonas reinhardtii	17	Cre	Chlorophyta
31	Coccomyxa subellipsoidea	11	Csu
32	Dunaliella salina	18	Dsa
33	Micromonas pusilla	12	Mpu
34	Micromonas sp.RCC299	38	Msp
35	Ostreococcus lucimarinus	6	Olu
36	Volvox carteri	14	Vca
37	Chromochloris zofingiensis	6	Czo
38	Klebsormidium flaccidum	7	Kfl	Charophyte
39	Marchantia polymorpha	43	Mpo	Epatica
40	Physcomitrella patens	314	Ppa	Muschio
41	Selaginella moellendorffii	33	Smo	Lycophyta

## Sheet: S. Table 3 
S. table 3. Functional characterization of green algae NLRs. The best-hits were identified using NCBI-BLASTp tool (default-setting). The protein query region (Full-lenght protein, TIR-NB region and LRR region), NCBI-Database, best-hit (NB-domain), hits and E-value were reported for each green algae NLRs.
Green_Alga_Specie	Division	Gene_ID	NLR_Domains	Additional _Domains	R-protein Best_Hit (Swiss-Prot Data Base)			Best_Hit (Non-redundant Data Base)			Best_Hit (Non-redundant Data Base)
					Query	Hit	E-value	Query	Hit	E-value	Query	Hit	E-value
Chromochloris zofingiensis	Chlorophyta	UNPLg00039.t1	NB-LRR	-	Full-lenght protein	FLS2	2e-58	NB region	TMV-like	9e-30	LRR region	Surface antigen protein (EPY23116)	1e-117
Chromochloris zofingiensis	Chlorophyta	UNPLg00127.t1	TIR-NB-LRR	KAP_NTPase; Transmembrane region; Cytoplasmic domain	Full-lenght protein	TAO1	6e-27	TIR-NB region	TMV-like	8e-31	LRR region	TNL-like (PNT40281)	8e-23
Chromochloris zofingiensis	Chlorophyta	UNPLg00131.t1	TIR-NB	-	Full-lenght protein	RML1 (Q9CAK1: TNL-like)	2e-10	TIR-NB region	TNL-like (PKI77851)	8e-13	-	-	-
Chromochloris zofingiensis	Chlorophyta	UNPLg00134.t1	NB-LRR	-	Full-lenght protein	FLS2	2e-53	NB region	TMV-like	3e-24	LRR region	Surface antigen protein (EPY23115 )	1e-113
Chromochloris zofingiensis	Chlorophyta	UNPLg00136.t1	TIR-NB-LRR	-	Full-lenght protein	FLS2	3e-107	TIR-NB region	TMV-like	2e-28	LRR region	Surface antigen protein (CUF67386 )	0
Chromochloris zofingiensis	Chlorophyta	UNPLg00138.t1	TIR-NB-LRR	-	Full-lenght protein	FLS2	1e-18	TIR-NB region	TMV-like	8e-21	LRR region	Surface antigen protein (EPY21098 )	1e-29
Klebsormidium flaccidum	Charophyta	kfl00078_0280_v1.1	NB	TPR (HCP-like)	Full-lenght protein	-	-	NB region	ATP-binding protein (WP_053922008)	2e-13	-	-	-
Klebsormidium flaccidum	Charophyta	kfl00170_0010_v1.1	TIR-NB-LRR	NEL (Novel E3 Ligase); Outer arm dynein light chain 1 domain; Transmembrane region; Cytoplasmic domain	Full-lenght protein	TMV	2e-34	TIR-NB region	TNL-like (GAU31719.1	6e-39	LRR region	Surface antigen protein (WP080502333)	3e-28
Klebsormidium flaccidum	Charophyta	kfl00224_0170_v1.1	TIR-NB	-	Full-lenght protein	TMV	4e-22	TIR-NB region	TNL-like (OTG23578)	2e-25	-	-	-
Klebsormidium flaccidum	Charophyta	kfl00295_0030_v1.1	TIR-NB-LRR	TPR (HCP-like; sel1); Transmembrane region; Cytoplasmic domain	Full-lenght protein	TMV	7e-25	TIR-NB region	TNL-like (PNX85428)	5e-31	LRR region	TNL-like (AFG69055)	2e-11
Klebsormidium flaccidum	Charophyta	kfl00378_0070_v1.1	NB	-	Full-lenght protein	-	-	NB region	TIR-NB-TPR protein ( WP_120681168)	1e-10	-	-	-
Klebsormidium flaccidum	Charophyta	kfl00596_0070_v1.1	NB-LRR	TPR (HCP-like); Transmembrane region	Full-lenght protein	TAO1	1e-09	NB region	TNL-like (XP_018439169)	3e-05	LRR region	TNL-like (ACN40032)	1e-19
Klebsormidium flaccidum	Charophyta	kfl01104_0010_v1.1	NB	TPR (KINESINLIGHT)	Full-lenght protein	-	-	NB region	NB-TPR-like (XP_016646045)	8e-14	-	-	-

## Sheet: S. Table 4
S. table 4. List of motifs identified in the NB Pfam domain () of K. flaccidum NB-encoding genes belonging to the phylogenetic clade I (see Figure 2A). For each gene, the motif sequence, p-value, the motif coordinates and the involved protein region were reported.
Gene-ID	Motif Sequence (AA)	p-value	Start (AA)	End (AA)	Involved Protein-Domain
kfl00078_0280	IVCLWGIRGI	6.3e-14	112	121	NB
kfl01104_0010		3.9e-13	248	257
kfl00378_0070		3.2e-13	245	254
kfl00078_0280	YCHENLSRYG	2.4e-13	130	139	NB
kfl01104_0010		7.8e-13	266	275
kfl00378_0070		2.3e-12	263	272
kfl00078_0280	SIAMVAGWFG	1.2e-13	348	357	Protein region between NB and TPR domains
kfl01104_0010		1.2e-13	482	491
kfl00378_0070		1.6e-13	476	485
kfl00078_0280	LTFHDLFLEY	3.9e-13	428	437	Protein region between NB and TPR domains
kfl01104_0010		3.9e-13	564	573
kfl00378_0070		3.9e-13	547	556
kfl00078_0280	TVQQFKGVWD	4.6e-14	464	473	Protein region between NB and TPR domains
kfl01104_0010		4.6e-14	600	609
kfl00378_0070		2.6e-11	583	592

## Sheet: S. Table 5
S. table 5. Codon usage table of nuclear coding DNA sequences identified in C. zofingiensis genome sequence.
#Codon	AA	Frequency	Number
GCA	A	45995	338496
GCC	A	22373	164655
GCG	A	9350	68810
GCU	A	38150	280758
UGC	C	9027	66437
UGU	C	8324	61262
GAC	D	24961	183696
GAU	D	28676	211042
GAA	E	16557	121851
GAG	E	29959	220484
UUC	F	13691	100761
UUU	F	11993	88264
GGA	G	9432	69412
GGC	G	24585	180929
GGG	G	13895	102258
GGU	G	24383	179446
CAC	H	13678	100664
CAU	H	16987	125013
AUA	I	7920	58283
AUC	I	14597	107427
AUU	I	11268	82925
AAA	K	12786	94101
AAG	K	27773	204390
CUA	L	9083	66847
CUC	L	8449	62177
CUG	L	36952	271942
CUU	L	9822	72281
UUA	L	6685	49200
UUG	L	20228	148866
AUG	M	24571	180826
AAC	N	17709	130325
AAU	N	13590	100011
CCA	P	22169	163148
CCC	P	13043	95987
CCG	P	4958	36486
CCU	P	17672	130056
CAA	Q	19876	146273
CAG	Q	42154	310227
AGA	R	7951	58512
AGG	R	13781	101421
CGA	R	4065	29913
CGC	R	9521	70070
CGG	R	6498	47819
CGU	R	8605	63329
AGC	S	24984	183868
AGU	S	16026	117940
UCA	S	17534	129039
UCC	S	9676	71212
UCG	S	3242	23862
UCU	S	11072	81481
ACA	T	23138	170283
ACC	T	15369	113106
ACG	T	5559	40910
ACU	T	13869	102069
GUA	V	11248	82782
GUC	V	12645	93060
GUG	V	31213	229710
GUU	V	12786	94095
UGG	W	12648	93080
UAC	Y	13043	95987
UAU	Y	10139	74618
UAA	*	0.467	3438
UAG	*	0.558	4103
UGA	*	1045	7689

## Sheet: S. Table 6
S. table 6. FPKM-matrices of RNA-Seq analysis available as Datasets S20 reported by Roth et al. (2017).
Dataset_S20
GeneID	48h dark	1h low RB	2h H2O2	1h -Fe	1h -P	1h -S	4h dark anaerobic	3h high RB	ML	LL	HL	Glu	4h anaerobic	1h -N
UNPLg00127	73.7579	0.130463	8.44982	2.05626	1.98002	2.21599	34.263	0.301377	2.55232	1.39416	1.33911	0.212258	0.0497707	3.0712
UNPLg00129	63.0988	0.224435	1.07597	1.71657	3.35654	2.08107	50.7566	0	7.57929	10.1292	6.66521	3.58783	0.0691556	6.39869
UNPLg00130	77.4406	0.543577	1.30874	2.51392	3.40999	1.82814	56.5907	0.182341	8.03277	10.1879	8.49161	3.6246	0.41973	6.71554
UNPLg00131	44.6466	0.229155	0.204989	1.76383	3.34752	1.86477	37.3268	0.114516	9.45936	8.73831	7.76157	2.01089	0.264091	5.8797
UNPLg00133	16.7357	0.341707	0	2.74243	2.59969	2.07179	23.311	0	6.16069	4.48323	2.95591	0.563772	0	5.35321
UNPLg00134	15.3896	0.173742	0	2.41442	2.6052	2.43193	23.41	0.28774	8.7037	4.73804	3.95695	0.361734	0	5.23333
UNPLg00135	25.3834	0.561225	0.694235	2.7033	5.06162	3.08927	31.3567	0	14.104	6.87154	5.87715	0.350671	0.351828	7.64503
UNPLg00136	35.7056	0.119989	0.424375	2.53206	3.93016	2.64405	38.6334	0.505291	4.66922	3.21149	1.83544	0.692995	0.0961867	8.34881
UNPLg00137	46.1816	2.04096	1.00573	7.50424	10.1385	9.27325	74.1786	0.747208	18.3142	17.3945	13.2937	7.76586	1.03187	12.8635
UNPLg00138	32.6837	0	0	0.209294	0.362756	0.349132	10.7273	0	0.282944	0.209358	0.174821	0	0.0305369	0.604219
Transcriptome material was derived from 14 different conditions: high light (400 µmol photons m−2 s−1 ), medium light (100 µmol photons m−2 s−1 ), low light (10 µmol photons m−2 s−1 ), glucose (20 mM), 48 h darkness, 4 h anaerobic, 4 h dark and anaerobic, 1 h without sulfur (Bristol’s Medium without MgSO4, UTEX Culture Collection of Algae), 1 h without nitrogen (Bristol’s Medium without NaNO3), 1…

## Sheet: S. Table 7
S. table 7. Gene-specific primers used in this study for gene-expression analysis and de novo gene annotation.
Gene ID (Amplicon)	Primer_Fw_ID	Primer_Forward (Sequence)	Primer_Rv_ID	Primer_Reverse (Sequence)	Product Size - gDNA (bp)	Product Size - cDNA (bp)
UNPLg00127	B	TCAACTGGTTGTGCAAATTTGC	C	ATCGTCTCGGTGTTTATTTGGG	3436	2698
UNPLg00129/130/131	D	GTTGTTTTTGGTCAGGTTCAGC	F	GTGCAAGCACAAGTTGTTAAGG	2635	1662
UNPLg00131	E	TCGTCATAAAACCACAATGCCA	F	GTGCAAGCACAAGTTGTTAAGG	1177	617
UNPLg00133/134/135	H	GTGAGTGCTGAGCATGTGAATA	L	TACGGTCTGACCTTATCGGAAA	1626	1121
UNPLg00136	M	AATGCAAATTTCTGAGAGCCGA	N	CCAGCAGATCGTCTTAAGTGAG	2005	1763
UNPLg00138	O	CAAGTTTCTTGGACCCTGATGT	P	GCTGGGCACTGTTAGATTACAA	2134	1147
Cz05g19160 (Actina)	ACT_Fw	CAAGGCTAACAGGGAGAAGATG	ACT_Rv	CCCATGAGGATCTTCATAAGCC	450	249

## Sheet: S.Table 8
S. table 8. List of NB-encoding genes identified in this study.
Gene_ID	Species-Code
A9WKH3_CHLAA	Cau
D9SP55_CLOC7	Cce
D9SUG4_CLOC7	Cce
CDF32067	Ccr
CDF32567	Ccr
CDF32580	Ccr
CDF32725	Ccr
CDF32779	Ccr
CDF33088	Ccr
CDF33320	Ccr
CDF33327	Ccr
CDF33334	Ccr
CDF33339	Ccr
CDF33980	Ccr
CDF33986	Ccr
CDF34197	Ccr
CDF34217	Ccr
CDF34595	Ccr
CDF34773	Ccr
CDF34778	Ccr
CDF34807	Ccr
CDF34811	Ccr
CDF35626	Ccr
CDF35648	Ccr
CDF36259	Ccr
CDF36531	Ccr
CDF36539	Ccr
CDF36555	Ccr
CDF36564	Ccr
CDF36581	Ccr
CDF36606	Ccr
CDF36609	Ccr
CDF37277	Ccr
CDF37505	Ccr
CDF37667	Ccr
CDF37772	Ccr
CDF37799	Ccr
CDF37855	Ccr
CDF38040	Ccr
CDF38046	Ccr
CDF38372	Ccr
CDF38694	Ccr
CDF38850	Ccr
CDF38963	Ccr
CDF38974	Ccr
CDF38978	Ccr
CDF39132	Ccr
CDF39140	Ccr
CDF39472	Ccr
CDF39665	Ccr
CDF39798	Ccr
CDF39810	Ccr
CDF39812	Ccr
CDF40008	Ccr
CDF40019	Ccr
CDF40200	Ccr
CDF40582	Ccr
CDF41376	Ccr
CDF32210	Ccr
CDF34108	Ccr
CDF34386	Ccr
CDF37245	Ccr
CDF38251	Ccr
CDF40995	Ccr
ConsensusfromContig37598-snap_masked-ConsensusfromContig37598-abinit-gene-0.0-mRNA-1:cds:7516/1	Cpar
ConsensusfromContig38214-snap_masked-ConsensusfromContig38214-abinit-gene-0.2-mRNA-1:cds:5557/4	Cpar
ConsensusfromContig6792-maker-ConsensusfromContig6792-snap-gene-0.0-mRNA-1:cds:261/2380-2419:0:	Cpar
ConsensusfromContig10187-snap_masked-ConsensusfromContig10187-abinit-gene-0.0-mRNA-1:cds:3236/1	Cpar
ConsensusfromContig11658-snap_masked-ConsensusfromContig11658-abinit-gene-0.0-mRNA-1:cds:4220/1	Cpar
ConsensusfromContig37634-snap_masked-ConsensusfromContig37634-abinit-gene-0.0-mRNA-1:cds:7389/5	Cpar
ConsensusfromContig37682-snap_masked-ConsensusfromContig37682-abinit-gene-0.0-mRNA-1:cds:7694/5	Cpar
ConsensusfromContig10586-maker-ConsensusfromContig10586-snap-gene-0.0-mRNA-1:cds:3423/1725-1762	Cpar
ConsensusfromContig10754-snap_masked-ConsensusfromContig10754-abinit-gene-0.0-mRNA-1:cds:3500/2	Cpar
ConsensusfromContig1093-maker-ConsensusfromContig1093-snap-gene-0.0-mRNA-1:cds:45/29-538:2:-	Cpar
ConsensusfromContig11353-snap_masked-ConsensusfromContig11353-abinit-gene-0.0-mRNA-1:cds:3742/2	Cpar
ConsensusfromContig11842-snap_masked-ConsensusfromContig11842-abinit-gene-0.1-mRNA-1:cds:4204/2	Cpar
ConsensusfromContig12505-snap_masked-ConsensusfromContig12505-abinit-gene-0.0-mRNA-1:cds:4558/1	Cpar
ConsensusfromContig12575-snap_masked-ConsensusfromContig12575-abinit-gene-0.0-mRNA-1:cds:4576/6	Cpar
ConsensusfromContig12770-maker-ConsensusfromContig12770-snap-gene-0.0-mRNA-1:cds:4336/206-224:0	Cpar
ConsensusfromContig15175-snap_masked-ConsensusfromContig15175-abinit-gene-0.0-mRNA-1:cds:4864/9	Cpar
ConsensusfromContig15476-snap_masked-ConsensusfromContig15476-abinit-gene-0.0-mRNA-1:cds:4881/3	Cpar
ConsensusfromContig15485-snap_masked-ConsensusfromContig15485-abinit-gene-0.0-mRNA-1:cds:4837/2	Cpar
ConsensusfromContig16078-snap_masked-ConsensusfromContig16078-abinit-gene-0.0-mRNA-1:cds:4905/7	Cpar
ConsensusfromContig16483-snap_masked-ConsensusfromContig16483-abinit-gene-0.0-mRNA-1:cds:5156/2	Cpar
ConsensusfromContig25645-snap_masked-ConsensusfromContig25645-abinit-gene-0.3-mRNA-1:cds:6027/3	Cpar
ConsensusfromContig25946-snap_masked-ConsensusfromContig25946-abinit-gene-0.1-mRNA-1:cds:4284/1	Cpar
ConsensusfromContig27871-snap_masked-ConsensusfromContig27871-abinit-gene-0.0-mRNA-1:cds:6540/3	Cpar
ConsensusfromContig32660-snap_masked-ConsensusfromContig32660-abinit-gene-0.0-mRNA-1:cds:6462/8	Cpar
ConsensusfromContig32819-snap_masked-ConsensusfromContig32819-abinit-gene-0.0-mRNA-1:cds:6779/8	Cpar
ConsensusfromContig37089-snap_masked-ConsensusfromContig37089-abinit-gene-0.0-mRNA-1:cds:7152/1	Cpar
ConsensusfromContig37536-snap_masked-ConsensusfromContig37536-abinit-gene-0.1-mRNA-1:cds:7401/2	Cpar
ConsensusfromContig37653-snap_masked-ConsensusfromContig37653-abinit-gene-0.1-mRNA-1:cds:7747/6	Cpar
ConsensusfromContig37976-snap_masked-ConsensusfromContig37976-abinit-gene-0.5-mRNA-1:cds:8179/4	Cpar
ConsensusfromContig38565-snap_masked-ConsensusfromContig38565-abinit-gene-0.0-mRNA-1:cds:8542/5	Cpar
ConsensusfromContig39772-snap_masked-ConsensusfromContig39772-abinit-gene-0.0-mRNA-1:cds:9140/8	Cpar
ConsensusfromContig41371-snap_masked-ConsensusfromContig41371-abinit-gene-0.0-mRNA-1:cds:9773/1	Cpar
ConsensusfromContig43097-snap_masked-ConsensusfromContig43097-abinit-gene-0.0-mRNA-1:cds:9536/1	Cpar
ConsensusfromContig43320-snap_masked-ConsensusfromContig43320-abinit-gene-0.0-mRNA-1:cds:9676/7	Cpar
ConsensusfromContig46459-snap_masked-ConsensusfromContig46459-abinit-gene-0.0-mRNA-1:cds:9898/2	Cpar
ConsensusfromContig47023-snap_masked-ConsensusfromContig47023-abinit-gene-0.0-mRNA-1:cds:10106/	Cpar
ConsensusfromContig53332-snap_masked-ConsensusfromContig53332-abinit-gene-0.2-mRNA-1:cds:10530/	Cpar
ConsensusfromContig54015-snap_masked-ConsensusfromContig54015-abinit-gene-0.4-mRNA-1:cds:11350/	Cpar
ConsensusfromContig54425-snap_masked-ConsensusfromContig54425-abinit-gene-0.0-mRNA-1:cds:11333/	Cpar
ConsensusfromContig55539-snap_masked-ConsensusfromContig55539-abinit-gene-0.0-mRNA-1:cds:11023/	Cpar
ConsensusfromContig55610-snap_masked-ConsensusfromContig55610-abinit-gene-0.0-mRNA-1:cds:11810/	Cpar
ConsensusfromContig56187-snap_masked-ConsensusfromContig56187-abinit-gene-0.0-mRNA-1:cds:11739/	Cpar
ConsensusfromContig59244-snap_masked-ConsensusfromContig59244-abinit-gene-0.0-mRNA-1:cds:11757/	Cpar
ConsensusfromContig7562-snap_masked-ConsensusfromContig7562-abinit-gene-0.0-mRNA-1:cds:1050/134	Cpar
ConsensusfromContig8071-snap_masked-ConsensusfromContig8071-abinit-gene-0.1-mRNA-1:cds:1734/180	Cpar
ConsensusfromContig8977-snap_masked-ConsensusfromContig8977-abinit-gene-0.0-mRNA-1:cds:2704/395	Cpar
ConsensusfromContig9059-snap_masked-ConsensusfromContig9059-abinit-gene-0.0-mRNA-1:cds:2341/158	Cpar
ConsensusfromContig9813-snap_masked-ConsensusfromContig9813-abinit-gene-0.0-mRNA-1:cds:2877/288	Cpar
ConsensusfromContig9822-snap_masked-ConsensusfromContig9822-abinit-gene-0.0-mRNA-1:cds:3147/40-	Cpar
ConsensusfromContig41081-snap_masked-ConsensusfromContig41081-abinit-gene-0.0-mRNA-1:cds:9538/1	Cpar
ConsensusfromContig10843-snap_masked-ConsensusfromContig10843-abinit-gene-0.0-mRNA-1:cds:3371/2	Cpar
ConsensusfromContig11477-maker-ConsensusfromContig11477-snap-gene-0.2-mRNA-1:cds:3982/2577-2823	Cpar
ConsensusfromContig11540-snap_masked-ConsensusfromContig11540-abinit-gene-0.0-mRNA-1:cds:4183/2	Cpar
ConsensusfromContig12727-snap_masked-ConsensusfromContig12727-abinit-gene-0.0-mRNA-1:cds:4240/3	Cpar
ConsensusfromContig16823-snap_masked-ConsensusfromContig16823-abinit-gene-0.0-mRNA-1:cds:5313/1	Cpar
ConsensusfromContig25562-snap_masked-ConsensusfromContig25562-abinit-gene-0.0-mRNA-1:cds:5472/5	Cpar
ConsensusfromContig25686-snap_masked-ConsensusfromContig25686-abinit-gene-0.6-mRNA-1:cds:5614/6	Cpar
ConsensusfromContig37277-snap_masked-ConsensusfromContig37277-abinit-gene-0.0-mRNA-1:cds:7094/1	Cpar
ConsensusfromContig37703-snap_masked-ConsensusfromContig37703-abinit-gene-0.1-mRNA-1:cds:7646/2	Cpar
ConsensusfromContig38163-snap_masked-ConsensusfromContig38163-abinit-gene-0.0-mRNA-1:cds:7809/9	Cpar
ConsensusfromContig38172-snap_masked-ConsensusfromContig38172-abinit-gene-0.1-mRNA-1:cds:8268/2	Cpar
ConsensusfromContig39016-snap_masked-ConsensusfromContig39016-abinit-gene-0.4-mRNA-1:cds:8754/9	Cpar
ConsensusfromContig40797-snap_masked-ConsensusfromContig40797-abinit-gene-0.0-mRNA-1:cds:9302/1	Cpar
ConsensusfromContig43985-snap_masked-ConsensusfromContig43985-abinit-gene-0.0-mRNA-1:cds:9756/3	Cpar
ConsensusfromContig53272-snap_masked-ConsensusfromContig53272-abinit-gene-0.1-mRNA-1:cds:10832/	Cpar
ConsensusfromContig54067-snap_masked-ConsensusfromContig54067-abinit-gene-0.0-mRNA-1:cds:11172/	Cpar
ConsensusfromContig6663-snap_masked-ConsensusfromContig6663-abinit-gene-0.2-mRNA-1:cds:48/6727-	Cpar
ConsensusfromContig8358-snap_masked-ConsensusfromContig8358-abinit-gene-0.2-mRNA-1:cds:1870/136	Cpar
ConsensusfromContig8444-snap_masked-ConsensusfromContig8444-abinit-gene-0.2-mRNA-1:cds:1939/247	Cpar
ConsensusfromContig9721-snap_masked-ConsensusfromContig9721-abinit-gene-0.1-mRNA-1:cds:2860/207	Cpar
Cre12.g503600.t1.2	Cre
Cre16.g684800.t1.1	Cre
Cre02.g092150.t1.2	Cre
Cre03.g205697.t1.1	Cre
Cre06.g311750.t1.1	Cre
Cre01.g017550.t1.1	Cre
Cre01.g017951.t1.1	Cre
Cre01.g047500.t1.2	Cre
Cre04.g231614.t1.1	Cre
Cre14.g625550.t2.1	Cre
Cre02.g115508.t1.1	Cre
Cre03.g176866.t1.1	Cre
Cre10.g466150.t1.2	Cre
Cre12.g535400.t1.1	Cre
Cre14.g622901.t1.1	Cre
Cre17.g697000.t1.1	Cre
Cre17.g715200.t1.1	Cre
13805	Csu
42276	Csu
66756	Csu
42660	Csu
41168	Csu
44025	Csu
47112	Csu
55535	Csu
56455	Csu
57903	Csu
67530	Csu
B3QZ81_CHLT3	Cth
B3QYK5_CHLT3	Cth
Dusal.0191s00002.1.p	Dsa
Dusal.0350s00006.1.p	Dsa
Dusal.0276s00020.1.p	Dsa
Dusal.0028s00008.1.p	Dsa
Dusal.0028s00039.1.p	Dsa
Dusal.0086s00021.1.p	Dsa
Dusal.0317s00011.1.p	Dsa
Dusal.0761s00001.1.p	Dsa
Dusal.0268s00018.1.p	Dsa
Dusal.0268s00019.1.p	Dsa
Dusal.0094s00004.1.p	Dsa
Dusal.0122s00010.1.p	Dsa
Dusal.0143s00002.1.p	Dsa
Dusal.0153s00019.1.p	Dsa
Dusal.0175s00007.1.p	Dsa
Dusal.0576s00006.1.p	Dsa
Dusal.0579s00009.1.p	Dsa
Dusal.0921s00002.1.p	Dsa
Ec-12_001120	Esi
Ec-06_003640	Esi
Ec-01_011340	Esi
Ec-01_011380	Esi
Ec-01_012010	Esi
Ec-03_000620	Esi
Ec-06_000010	Esi
Ec-08_001190	Esi
Ec-08_001210	Esi
Ec-15_001930	Esi
Ec-16_003950	Esi
Ec-25_000100	Esi
Ec-26_002100	Esi
Ec-26_003160	Esi
Ec-04_001440	Esi
Ec-06_007410	Esi
Ec-08_001000	Esi
Ec-08_004220	Esi
Ec-09_004610	Esi
Ec-22_003490	Esi
Ec-22_003580	Esi
Ec-22_003590	Esi
Ec-22_003790	Esi
Ec-12_008300	Esi
Ec-01_003160	Esi
Ec-14_007020	Esi
Ec-03_002570	Esi
Ec-05_002920	Esi
Ec-06_003190	Esi
Ec-06_007460	Esi
Ec-07_000960	Esi
Ec-09_003850	Esi
Ec-19_003890	Esi
Ec-23_003200	Esi
Ec-24_003150	Esi
Ec-28_000180	Esi
EME32860	Gsu
EME31882	Gsu
EME31883	Gsu
EME26758	Gsu
EME26755	Gsu
Q7NDZ0_GLOVI	Gvi
Q7NCT8_GLOVI	Gvi
Q7ND05_GLOVI	Gvi
Q7ND80_GLOVI	Gvi
Q7ND85_GLOVI	Gvi
Q7NJ67_GLOVI	Gvi
Q7NLE9_GLOVI	Gvi
Q7NH14_GLOVI	Gvi
AAM32778.1	Mma
Mapoly0044s0064.1.p	Mpo
Mapoly2755s0001.1.p	Mpo
Mapoly0007s0263.1.p	Mpo
Mapoly0090s0006.1.p	Mpo
Mapoly0105s0002.1.p	Mpo
Mapoly2364s0001.1.p	Mpo
Mapoly3272s0001.1.p	Mpo
Mapoly3858s0001.1.p	Mpo
Mapoly0043s0125.1.p	Mpo
Mapoly0029s0091.1.p	Mpo
Mapoly0001s0394.1.p	Mpo
Mapoly0038s0016.1.p	Mpo
Mapoly0007s0015.1.p	Mpo
Mapoly0010s0128.1.p	Mpo
Mapoly0014s0162.1.p	Mpo
Mapoly0016s0165.1.p	Mpo
Mapoly0016s0166.1.p	Mpo
Mapoly0016s0167.1.p	Mpo
Mapoly0016s0168.1.p	Mpo
Mapoly0024s0130.1.p	Mpo
Mapoly0049s0015.1.p	Mpo
Mapoly0059s0033.1.p	Mpo
Mapoly0059s0034.1.p	Mpo
Mapoly0062s0059.1.p	Mpo
Mapoly0062s0119.1.p	Mpo
Mapoly0062s0120.1.p	Mpo
Mapoly0064s0093.1.p	Mpo
Mapoly0067s0038.1.p	Mpo
Mapoly0107s0021.1.p	Mpo
Mapoly0120s0017.1.p	Mpo
Mapoly0120s0019.1.p	Mpo
Mapoly0200s0002.1.p	Mpo
Mapoly0893s0001.1.p	Mpo
Mapoly1012s0001.1.p	Mpo
Mapoly1060s0002.1.p	Mpo
Mapoly0073s0090.1.p	Mpo
Mapoly0093s0005.1.p	Mpo
Mapoly0095s0062.1.p	Mpo
Mapoly0106s0013.1.p	Mpo
Mapoly0112s0037.1.p	Mpo
MapolyY_A0013.1.p	Mpo
Mapoly0088s0038.1.p	Mpo
Mapoly0188s0001.1.p	Mpo
186515	Mpu
2384	Mpu
57330	Mpu
158715	Mpu
32570	Mpu
51282	Mpu
164355	Mpu
156565	Mpu
2188	Mpu
48488	Mpu
49275	Mpu
9213	Mpu
ACC84786.1	Npu
ACC82962.1	Npu
ACC79136.1	Npu
ACC80717.1	Npu
ACC83621.1	Npu
ACC84433.1	Npu
ACC85422.1	Npu
ACC79656.1	Npu
ACC81771.1	Npu
ACC84944.1	Npu
ACC85305.1	Npu
ACC79257.1	Npu
ACC81652.1	Npu
ACC82607.1	Npu
ACC84770.1	Npu
7508	Olu
5174	Olu
28825	Olu
28933	Olu
10647	Olu
32072	Olu
Pp3c1_11020V3.1.p	Ppa
Pp3c1_11340V3.1.p	Ppa
Pp3c1_17909V3.1.p	Ppa
Pp3c1_30800V3.1.p	Ppa
Pp3c1_34480V3.1.p	Ppa
Pp3c1_34490V3.1.p	Ppa
Pp3c1_37810V3.1.p	Ppa
Pp3c1_40V3.1.p	Ppa
Pp3c10_16940V3.1.p	Ppa
Pp3c10_3620V3.1.p	Ppa
Pp3c10_3630V3.1.p	Ppa
Pp3c10_50V3.1.p	Ppa
Pp3c10_7350V3.1.p	Ppa
Pp3c11_13940V3.1.p	Ppa
Pp3c11_14020V3.1.p	Ppa
Pp3c11_21080V3.1.p	Ppa
Pp3c11_21104V3.1.p	Ppa
Pp3c11_2190V3.1.p	Ppa
Pp3c11_22080V3.1.p	Ppa
Pp3c11_22090V3.1.p	Ppa
Pp3c11_3280V3.1.p	Ppa
Pp3c11_9660V3.1.p	Ppa
Pp3c12_24740V3.1.p	Ppa
Pp3c12_24800V3.1.p	Ppa
Pp3c12_3030V3.1.p	Ppa
Pp3c12_3080V3.1.p	Ppa
Pp3c12_3810V3.1.p	Ppa
Pp3c13_1180V3.1.p	Ppa
Pp3c13_15190V3.1.p	Ppa
Pp3c13_15200V3.1.p	Ppa
Pp3c13_15270V3.1.p	Ppa
Pp3c13_16410V3.1.p	Ppa
Pp3c13_16480V3.1.p	Ppa
Pp3c13_16690V3.1.p	Ppa
Pp3c13_1691V3.1.p	Ppa
Pp3c13_19900V3.1.p	Ppa
Pp3c13_19910V3.1.p	Ppa
Pp3c13_21290V3.1.p	Ppa
Pp3c13_21690V3.1.p	Ppa
Pp3c13_21800V3.1.p	Ppa
Pp3c13_21810V3.1.p	Ppa
Pp3c13_22110V3.1.p	Ppa
Pp3c13_22130V3.1.p	Ppa
Pp3c13_2470V3.1.p	Ppa
Pp3c13_2490V3.1.p	Ppa
Pp3c13_2500V3.1.p	Ppa
Pp3c13_2610V3.1.p	Ppa
Pp3c13_2730V3.1.p	Ppa
Pp3c13_2810V3.1.p	Ppa
Pp3c13_2820V3.1.p	Ppa
Pp3c13_2900V3.1.p	Ppa
Pp3c13_2910V3.1.p	Ppa
Pp3c13_3150V3.1.p	Ppa
Pp3c13_3360V3.1.p	Ppa
Pp3c14_1111V3.1.p	Ppa
Pp3c14_13230V3.1.p	Ppa
Pp3c14_13610V3.1.p	Ppa
Pp3c14_1440V3.1.p	Ppa
Pp3c14_6740V3.1.p	Ppa
Pp3c14_6750V3.1.p	Ppa
Pp3c14_8120V3.1.p	Ppa
Pp3c15_16800V3.1.p	Ppa
Pp3c15_16820V3.1.p	Ppa
Pp3c15_18790V3.1.p	Ppa
Pp3c15_21370V3.1.p	Ppa
Pp3c15_2320V3.1.p	Ppa
Pp3c15_23710V3.1.p	Ppa
Pp3c15_4300V3.1.p	Ppa
Pp3c15_4320V3.1.p	Ppa
Pp3c15_960V3.1.p	Ppa
Pp3c16_1660V3.1.p	Ppa
Pp3c16_21760V3.1.p	Ppa
Pp3c16_23150V3.1.p	Ppa
Pp3c16_23160V3.1.p	Ppa
Pp3c17_20870V3.1.p	Ppa
Pp3c17_20880V3.1.p	Ppa
Pp3c17_20920V3.1.p	Ppa
Pp3c17_20961V3.1.p	Ppa
Pp3c17_21570V3.1.p	Ppa
Pp3c17_21730V3.1.p	Ppa
Pp3c17_21740V3.1.p	Ppa
Pp3c17_22160V3.1.p	Ppa
Pp3c17_8750V3.1.p	Ppa
Pp3c17_8770V3.1.p	Ppa
Pp3c18_2390V3.1.p	Ppa
Pp3c18_2410V3.1.p	Ppa
Pp3c18_2880V3.1.p	Ppa
Pp3c18_4530V3.1.p	Ppa
Pp3c18_4610V3.1.p	Ppa
Pp3c18_4910V3.1.p	Ppa
Pp3c19_10560V3.1.p	Ppa
Pp3c19_14790V3.1.p	Ppa
Pp3c2_12940V3.1.p	Ppa
Pp3c2_12950V3.1.p	Ppa
Pp3c2_13120V3.1.p	Ppa
Pp3c2_26140V3.1.p	Ppa
Pp3c2_29660V3.1.p	Ppa
Pp3c2_730V3.1.p	Ppa
Pp3c20_15920V3.1.p	Ppa
Pp3c20_15954V3.1.p	Ppa
Pp3c20_15960V3.1.p	Ppa
Pp3c20_20760V3.1.p	Ppa
Pp3c20_20770V3.1.p	Ppa
Pp3c20_21210V3.1.p	Ppa
Pp3c20_22019V3.1.p	Ppa
Pp3c20_2990V3.1.p	Ppa
Pp3c21_11770V3.1.p	Ppa
Pp3c21_14233V3.1.p	Ppa
Pp3c21_14690V3.1.p	Ppa
Pp3c21_14710V3.1.p	Ppa
Pp3c21_15570V3.1.p	Ppa
Pp3c21_17680V3.1.p	Ppa
Pp3c21_17690V3.1.p	Ppa
Pp3c21_18280V3.1.p	Ppa
Pp3c21_3920V3.1.p	Ppa
Pp3c21_5860V3.1.p	Ppa
Pp3c21_6260V3.1.p	Ppa
Pp3c21_6270V3.1.p	Ppa
Pp3c21_7380V3.1.p	Ppa
Pp3c21_8750V3.1.p	Ppa
Pp3c21_8760V3.1.p	Ppa
Pp3c22_1030V3.1.p	Ppa
Pp3c22_14880V3.1.p	Ppa
Pp3c23_19230V3.1.p	Ppa
Pp3c23_980V3.1.p	Ppa
Pp3c24_4930V3.1.p	Ppa
Pp3c25_5930V3.1.p	Ppa
Pp3c25_8790V3.1.p	Ppa
Pp3c26_14210V3.1.p	Ppa
Pp3c26_15380V3.1.p	Ppa
Pp3c26_2480V3.1.p	Ppa
Pp3c27_6810V3.1.p	Ppa
Pp3c3_11530V3.1.p	Ppa
Pp3c3_1700V3.1.p	Ppa
Pp3c3_38130V3.1.p	Ppa
Pp3c4_31670V3.1.p	Ppa
Pp3c4_5340V3.1.p	Ppa
Pp3c5_20750V3.1.p	Ppa
Pp3c5_2300V3.1.p	Ppa
Pp3c5_6380V3.1.p	Ppa
Pp3c6_11870V3.1.p	Ppa
Pp3c6_12460V3.1.p	Ppa
Pp3c6_17130V3.1.p	Ppa
Pp3c6_25490V3.1.p	Ppa
Pp3c6_5610V3.1.p	Ppa
Pp3c6_5620V3.1.p	Ppa
Pp3c6_5920V3.1.p	Ppa
Pp3c6_5930V3.1.p	Ppa
Pp3c6_790V3.1.p	Ppa
Pp3c6_8150V3.1.p	Ppa
Pp3c7_13170V3.1.p	Ppa
Pp3c7_15660V3.1.p	Ppa
Pp3c7_17420V3.1.p	Ppa
Pp3c7_20990V3.1.p	Ppa
Pp3c7_21000V3.1.p	Ppa
Pp3c7_21100V3.1.p	Ppa
Pp3c7_21110V3.1.p	Ppa
Pp3c7_21388V3.1.p	Ppa
Pp3c7_21870V3.1.p	Ppa
Pp3c7_21880V3.1.p	Ppa
Pp3c7_25700V3.1.p	Ppa
Pp3c7_4140V3.1.p	Ppa
Pp3c8_13800V3.1.p	Ppa
Pp3c8_14400V3.1.p	Ppa
Pp3c8_2020V3.1.p	Ppa
Pp3c8_2140V3.1.p	Ppa
Pp3c8_2380V3.1.p	Ppa
Pp3c8_23980V3.1.p	Ppa
Pp3c8_25420V3.1.p	Ppa
Pp3c8_2630V3.1.p	Ppa
Pp3c9_10230V3.1.p	Ppa
Pp3c9_16400V3.1.p	Ppa
Pp3c9_16410V3.1.p	Ppa
Pp3c9_1940V3.1.p	Ppa
Pp3c9_24260V3.1.p	Ppa
Pp3c9_24920V3.1.p	Ppa
Pp3c9_24950V3.1.p	Ppa
Pp3c9_25040V3.1.p	Ppa
Pp3c9_9320V3.1.p	Ppa
Pp3c9_9330V3.1.p	Ppa
Pp3s203_40V3.1.p	Ppa
Pp3s794_20V3.1.p	Ppa
Pp3s876_30V3.1.p	Ppa
Pp3s920_10V3.1.p	Ppa
Pp3c14_7280V3.1.p	Ppa
Pp3c21_14179V3.1.p	Ppa
Pp3c12_4430V3.1.p	Ppa
Pp3c4_31950V3.1.p	Ppa
Pp3c16_20430V3.1.p	Ppa
Pp3c3_1260V3.1.p	Ppa
Pp3c3_1280V3.1.p	Ppa
Pp3c3_1350V3.1.p	Ppa
Pp3c3_1460V3.1.p	Ppa
Pp3c3_1480V3.1.p	Ppa
Pp3c3_570V3.1.p	Ppa
Pp3c19_5770V3.1.p	Ppa
Pp3c8_15530V3.1.p	Ppa
Pp3c6_15930V3.1.p	Ppa
Pp3c13_13820V3.1.p	Ppa
Pp3c15_14980V3.1.p	Ppa
Pp3c3_17280V3.1.p	Ppa
Pp3c9_10550V3.1.p	Ppa
Pp3c1_21020V3.1.p	Ppa
Pp3c11_20200V3.1.p	Ppa
Pp3c18_22330V3.1.p	Ppa
Pp3c2_24770V3.1.p	Ppa
Pp3c21_3480V3.1.p	Ppa
Pp3c21_3520V3.1.p	Ppa
Pp3c21_3580V3.1.p	Ppa
Pp3c23_7210V3.1.p	Ppa
Pp3c23_7327V3.1.p	Ppa
Pp3c7_1020V3.1.p	Ppa
Pp3c7_500V3.1.p	Ppa
Pp3c7_6190V3.1.p	Ppa
Pp3c23_1160V3.1.p	Ppa
Pp3c18_22320V3.1.p	Ppa
Pp3c2_780V3.1.p	Ppa
Pp3c20_22850V3.1.p	Ppa
Pp3c20_23190V3.1.p	Ppa
Pp3c22_2140V3.1.p	Ppa
Pp3c3_1680V3.1.p	Ppa
Pp3c7_4420V3.1.p	Ppa
Pp3c7_4440V3.1.p	Ppa
Pp3c1_17930V3.1.p	Ppa
Pp3c10_20780V3.1.p	Ppa
Pp3c10_3240V3.1.p	Ppa
Pp3c2_17170V3.1.p	Ppa
Pp3c24_12401V3.1.p	Ppa
Pp3c20_15847V3.1.p	Ppa
Pp3c20_17680V3.1.p	Ppa
Pp3c5_12040V3.1.p	Ppa
Pp3c6_5910V3.1.p	Ppa
Pp3c8_17880V3.1.p	Ppa
Pp3c11_21100V3.1.p	Ppa
Pp3c15_2290V3.1.p	Ppa
Pp3c15_950V3.1.p	Ppa
Pp3c17_21720V3.1.p	Ppa
Pp3c8_22280V3.1.p	Ppa
Pp3c16_16230V3.1.p	Ppa
Pp3c16_8780V3.1.p	Ppa
Pp3c18_21560V3.1.p	Ppa
Pp3c2_31070V3.1.p	Ppa
Pp3c6_12400V3.1.p	Ppa
Pp3c19_6830V3.1.p	Ppa
Pp3c2_2580V3.1.p	Ppa
Pp3c2_2590V3.1.p	Ppa
Pp3c2_2600V3.1.p	Ppa
Pp3c2_2610V3.1.p	Ppa
Pp3c10_15970V3.1.p	Ppa
Pp3c10_21680V3.1.p	Ppa
Pp3c10_21693V3.1.p	Ppa
Pp3c22_5030V3.1.p	Ppa
Pp3c14_5850V3.1.p	Ppa
Pp3c17_9290V3.1.p	Ppa
Pp3c23_230V3.1.p	Ppa
Pp3c6_22490V3.1.p	Ppa
Pp3c18_6230V3.1.p	Ppa
Pp3c21_14700V3.1.p	Ppa
Pp3c4_21050V3.1.p	Ppa
Pp3c13_19390V3.1.p	Ppa
Pp3c13_19400V3.1.p	Ppa
Pp3c15_7730V3.1.p	Ppa
Pp3c9_10110V3.1.p	Ppa
Pp3c24_5380V3.1.p	Ppa
Pp3c24_5390V3.1.p	Ppa
Pp3c6_19080V3.1.p	Ppa
Pp3c6_19100V3.1.p	Ppa
Pp3c1_28740V3.1.p	Ppa
Pp3c10_16310V3.1.p	Ppa
Pp3c10_9290V3.1.p	Ppa
Pp3c11_15520V3.1.p	Ppa
Pp3c11_21090V3.1.p	Ppa
Pp3c14_11360V3.1.p	Ppa
Pp3c15_14470V3.1.p	Ppa
Pp3c15_23720V3.1.p	Ppa
Pp3c16_1650V3.1.p	Ppa
Pp3c19_2470V3.1.p	Ppa
Pp3c19_2480V3.1.p	Ppa
Pp3c2_29980V3.1.p	Ppa
Pp3c2_5130V3.1.p	Ppa
Pp3c20_17670V3.1.p	Ppa
Pp3c20_22230V3.1.p	Ppa
Pp3c20_4110V3.1.p	Ppa
Pp3c20_7960V3.1.p	Ppa
Pp3c20_8580V3.1.p	Ppa
Pp3c21_14264V3.1.p	Ppa
Pp3c22_14890V3.1.p	Ppa
Pp3c23_12000V3.1.p	Ppa
Pp3c23_20700V3.1.p	Ppa
Pp3c24_5710V3.1.p	Ppa
Pp3c25_10340V3.1.p	Ppa
Pp3c25_1370V3.1.p	Ppa
Pp3c26_2470V3.1.p	Ppa
Pp3c27_5770V3.1.p	Ppa
Pp3c3_17880V3.1.p	Ppa
Pp3c3_22790V3.1.p	Ppa
Pp3c3_6800V3.1.p	Ppa
Pp3c4_13350V3.1.p	Ppa
Pp3c4_15260V3.1.p	Ppa
Pp3c4_21530V3.1.p	Ppa
Pp3c4_30410V3.1.p	Ppa
Pp3c5_20420V3.1.p	Ppa
Pp3c6_14630V3.1.p	Ppa
Pp3c6_14640V3.1.p	Ppa
Pp3c6_19101V3.1.p	Ppa
Pp3c6_20110V3.1.p	Ppa
Pp3c6_20340V3.1.p	Ppa
Pp3c6_9050V3.1.p	Ppa
Pp3c7_26610V3.1.p	Ppa
Pp3c8_1850V3.1.p	Ppa
Pp3c9_10220V3.1.p	Ppa
Pp3c9_13600V3.1.p	Ppa
Pp3c9_24960V3.1.p	Ppa
Pp3s794_10V3.1.p	Ppa
Q7UEH8_RHOBA	Rba
132799	Smo
142486	Smo
37836	Smo
119044	Smo
438024	Smo
420321	Smo
112095	Smo
110560	Smo
105865	Smo
108463	Smo
110183	Smo
110600	Smo
110609	Smo
110652	Smo
110698	Smo
111732	Smo
131977	Smo
407881	Smo
411495	Smo
413817	Smo
415649	Smo
418928	Smo
419040	Smo
427019	Smo
429055	Smo
26669	Smo
444345	Smo
48879	Smo
6505	Smo
85853	Smo
90103	Smo
90705	Smo
9213	Smo
ENO88667.1	Tam
Vocar.0006s0179.1.p	Vca
Vocar.0042s0111.1.p	Vca
Vocar.0001s1087.1.p	Vca
Vocar.0015s0027.1.p	Vca
Vocar.0007s0445.1.p	Vca
Vocar.0001s0543.1.p	Vca
Vocar.0001s1806.1.p	Vca
Vocar.0022s0118.1.p	Vca
Vocar.0004s0251.1.p	Vca
Vocar.0005s0511.1.p	Vca
Vocar.0029s0109.1.p	Vca
Vocar.0030s0056.1.p	Vca
Vocar.0033s0054.1.p	Vca
Vocar.0036s0019.1.p	Vca
UNPLg00039.t1	Czo
UNPLg00136.t1	Czo
UNPLg00127.t1	Czo
UNPLg00134.t1	Czo
UNPLg00138.t1	Czo
UNPLg00131.t1	Czo
kfl00295_0030_v1.1	Kfl
kfl00170_0010_v1.1	Kfl
kfl00224_0170_v1.1	Kfl
kfl00596_0070_v1.1	Kfl
kfl01104_0010_v1.1	Kfl
kfl00078_0280_v1.1	Kfl
kfl00378_0070_v1.1	Kfl
81207	Msp
67619	Msp
78713	Msp
79944	Msp
81826	Msp
83010	Msp
83283	Msp
84219	Msp
84418	Msp
88873	Msp
99220	Msp
74345	Msp
81822	Msp
82436	Msp
107462	Msp
72501	Msp
88344	Msp
75476	Msp
102327	Msp
79707	Msp
55525	Msp
89195	Msp
108717	Msp
109661	Msp
79689	Msp
55526	Msp
55529	Msp
55535	Msp
59673	Msp
62984	Msp
71757	Msp
71845	Msp
71867	Msp
72677	Msp
74314	Msp
82305	Msp
89053	Msp
98569	Msp
Q89K00_BRADU	Bdi

## Sheet: S.Table 9
S. table 9. List of 70 well-characterized cloned reference R-genes.
Short R-gene Name	Plant Specie
ADR1	Arabidopsis thaliana
Bs4	Solanum lycopersicum
Bs2	Capsicum chacoense
FOM-2	Cucumis melo
Pid3	Oryza sativa Japonica Group
R3a	Solanum tuberosum
Cre1	Aegilops tauschii
Dm3	Lactuca Sativa
RAC1	Arabidopsis thaliana
Gpa2	Solanum tuberosum
Rx1	Solanum tuberosum
Rx2	Solanum acaule
Gro1.4	Solanum tuberosum
KR1	Glycine max
N	Nicotiana glutinosa
RPP4	Arabidopsis thaliana
SSI4	Arabidopsis thaliana
HRT	Arabidopsis thaliana
RCY1	Arabidopsis thaliana
RPP8	Arabidopsis thaliana
Hero	Solanum lycopersicum
Pl8	Helianthus annuus
Prf	Solanum pimpinellifolium
Rpi-blb1	Solanum bulbocastanum
I-2	Solanum lycopersicum
Rdg2a	Hordeum vulgare subsp. vulgare
Lr1	Triticum aestivum
L6	Linum usitatissimum
Sw-5	Solanum lycopersicum
VAT	Cucumis melo
Lr10	Triticum aestivum
RPP13	Arabidopsis thaliana
RPS5	Arabidopsis thaliana
M	Linum usitatissimum
Mi1.2	Solanum lycopersicum
Pm3	Triticum aestivum
R1	Solanum demissum
Tm-2	Solanum lycopersicum
Lr21	Triticum aestivum
Mla6	Hordeum vulgare subsp. vulgare
MLA10	Hordeum vulgare
Mla12	Hordeum vulgare subsp. vulgare
MLA13	Hordeum vulgare
MLA1	Hordeum vulgare
Pi36	Oryza sativa Indica Group
NRG1	Nicotiana tabacum
Pi-ta	Oryza sativa
P2	Linum usitatissimum
Pi2	Oryza sativa Indica Group
Pi9	Oryza sativa Indica Group
Pikp-2	Oryza sativa Japonica Group
Piz-t	Oryza sativa Japonica Group
RPM1	Arabidopsis thaliana
Pi5-1	Oryza sativa Japonica Group
Rps1-k-2	Glycine max
Pi5-2	Oryza sativa Japonica Group
PIB	Oryza sativa
Pikm1-TS	Oryza sativa Japonica Group
Pikm2-TS	Oryza sativa Japonica Group
Pit	Oryza sativa Japonica Group
Rpi-blb2	Solanum bulbocastanum
RLM3	Arabidopsis thaliana
Rp1-D	Zea mays
RPP1	Arabidopsis thaliana
RPP5	Arabidopsis thaliana
Rps2	Arabidopsis thaliana
Rps4	Arabidopsis thaliana
RRS1	Arabidopsis thaliana
RY-1	Solanum tuberosum subsp andigena
XA1	Oryza sativa

## Sheet: S. Table 10
S. table 10. Gene-specific primers used in this study for operon-like structures validation.
Operon	Amplicon ID	Primer_Fw_ID	Primer_Forward (Sequence)	Primer_Rv_ID	Primer_Reverse (Sequence)	Product Size - gDNA (bp)	Product Size - cDNA (bp)
Operon-1	A-C	A-Fw	TACTGTTTGTTATGAGCCAGGC	C-Rv	ATCGTCTCGGTGTTTATTTGGG	6474	5182
Operon-2	E-5	E-Fw	TCGTCATAAAACCACAATGCCA	5-Rv	TGAGTAACAACCAGCTCAATGG	4563	3127
Operon-2	G-N	G-Fw	GGTGCTCAGGAAAAGATTCTGT	N-Rv	CCAGCAGATCGTCTTAAGTGAG	8588	6745
Operon-2	7-P	7-Fw	ACGTTGCAAGGTTGTATAGGTC	P-Rv	GCTGGGCACTGTTAGATTACAA	4548	2575
Operon-2	D-135/136	D-Fw	GTTGTTTTTGGTCAGGTTCAGC	135/136-Rv	AGTAAATGGCTTCTCCTTCCGTAG	-	-
Operon-2	E-135/136	E-Fw	TCGTCATAAAACCACAATGCCA	135/136-Rv	AGTAAATGGCTTCTCCTTCCGTAG	-	-
-	Cz05g19160 (Actina)	ACT_Fw	CAAGGCTAACAGGGAGAAGATG	ACT_Rv	CCCATGAGGATCTTCATAAGCC	450	249

[truncated: 1 more sheets: S. Table 11]
